# Supplementary material for: Insertion sequence contributes to the evolution and environmental adaptation of Acidithiobacillus
Source: BMC Genomics. 2023 May 25;24:282. doi: 10.1186/s12864-023-09372-8 (PMC10214660; doi:10.1186/s12864-023-09372-8)
Supplement: Supplementary file 1 — Supplementary Material 1 [file 12864_2023_9372_MOESM1_ESM.xlsx]

## Sheet: Table S1
Table S1. Genomic information of sequenced strains of the genus Acidithiobacillus.
Organism	Strain	Accession number	BioSample	BioProject	Assembly	Level	Size (Mb)	GC (%)	Scaffolds	CDS	Genes	Isolation source	pH range	Temperature, optimum
A. ferrooxidans	ATCC 23270	CP001219	SAMN02603974	PRJNA53	GCA_000021485.1	Complete	2.982	58.8	1	2897	3097	Acid, bituminous coal mine effluent, Pennsylvania, USA	1.8–2.0	Mesophilic (30 °C optimum)
	ATCC 53993	CP001132	SAMN02598372	PRJNA16689	GCA_000020825.1	Complete	2.885	58.9	1	2773	2944	Derived from existing strain, Copper deposits, Armenia	1.8–2.0	Mesophilic (30 °C optimum)
	BY0502	LVXZ00000000	SAMN04601195	PRJNA317193	GCA_001652185.1	Contig	2.977	56.8	295	2880	3161	Acid Mine Drainage of Copper Mine, Gansu, China	1.8–2.0	Mesophilic (30 °C optimum)
	CCM 4253	QKQP00000000	SAMN09389041	PRJNA475418	GCA_003233765.1	Contig	3.197	58.6	15	3061	3244	Mine water, Zlaté Hory, Czech Republic	1.8–2.0	Mesophilic (30 °C optimum)
	DLC-5	JNNH00000000	SAMN02838509	PRJNA251676	GCA_000732185.1	Contig	4.184	57.6	2090	/	/	Acid mine drainage in the Wudalianchi, Heilongjiang, China	1.0–2.0	Mesophilic (35 °C optimum)
	Hel18	LQRJ00000000	SAMN04387837	PRJNA308169	GCA_001559335.1	Contig	3.109	58.6	123	2969	3193	By-product of the copper-slate (Kupferschiefer) smelting process in the region of Mansfeld, Germany.	1.8–2.0	Mesophilic (30 °C optimum)
	IO-2C	PQJK00000000	SAMN08442430	PRJNA432283	GCA_003309025.1	Contig	2.717	58.7	23	2635	2793	Acid seep soil, USA, Texsa	1.8–2.0	Mesophilic (30 °C optimum)
	RVS1	RRZY00000000	SAMN10340742	PRJNA499028	GCA_003931975.1	Contig	2.826	58.8	49	2705	2888	Andacollo gold mining area, Neuquen, Argentina	1.8–2.0	Mesophilic (30 °C optimum)
	YQH-1	LJBT00000000	SAMN04015057	PRJNA294114	GCA_001418795.1	Scaffold	3.111	58.6	96	2972	3225	Volcanic river in the Wudalianchi volcano, China	1.8–2.0	Mesophilic (30 °C optimum)
A. ferrivorans	21-59-9	NCBC00000000	SAMN06622434	PRJNA379596	GCA_002255305.1	Scaffold	2.699	59	1021	2909	3210	Mine wastewater, Ontario, Canada	1.8–2.0	Psychrotolerant
	CF27	CCCS000000000	SAMEA3139097	PRJEB5721	GCA_000750615.1	Contig	3.434	56.4	82	3226	3541	Abandoned copper/cobalt mine drainage, Idaho, USA	1.8–2.0	Psychrotolerant
	PQ33	LVZL00000000	SAMN04613415	PRJNA317458	GCA_001857665.2	Contig	3.32	56.61	103	3082	3401	Acid mine drainage, Pasco, Peru	1.8–2.0	Psychrotolerant
	PRJEB5721	NZ_LT841305	SAMEA100981168	PRJEB5721	GCA_900174455.1	Scaffold	3.456	56.51	2	3271	3539	Acid mine drainage, King's Mine, Norway	1.8–2.0	Psychrotolerant
	SS3	NC_015942	SAMN00713557	PRJNA61509	GCA_000214095.3	Complete	3.208	56.6	1	3006	3219	Enrichment culture from mine-impacted soil samples, Norilsk, Russia	1.8–2.0	Psychrotolerant
	YL15	MASQ00000000	SAMN05353865	PRJNA327612	GCA_001685225.1	Contig	2.997	56.6	190	2855	3087	Acid mine drainage, Yulong copper mine, Tibet, China	1.8–2.0	Psychrotolerant
A. thiooxidans	A01	AZMO00000000	SAMN02952958	PRJNA230432	GCA_000559045.1	Contig	3.82	53.1	213	3780	4139	Wastewater of coal dump, Dexing copper mine, JiangXi, China	2.0–2.5	Mesophilic (30 °C optimum)
	A02	LWSA00000000	SAMN04884747	PRJNA319312	GCA_001705645.1	Contig	3.721	53	351	3696	4035	Coal heap drainage, Pingxiang, Jiangxi, China	2.0–2.5	Mesophilic (30 °C optimum)
	ATCC 19377	CP045571	SAMN13037501	PRJNA577769	GCA_009662475.1	Complete	3.416	53	1	3362	3606	Kimmeridge clay, UK	2.0–2.5	Mesophilic (30 °C optimum)
	BY-02	LWRZ00000000	SAMN04884743	PRJNA319309	GCA_001705725.1	Contig	3.813	53.1	449	3787	4194	Copper mine, Baiyin, Gansu, China	2.0–2.5	Mesophilic (30 °C optimum)
	CLST	LGYM00000000	SAMN03945026	PRJNA291500	GCA_002079865.1	Scaffold	3.975	52.4	40	3742	4024	Solid medium, Salar de Gorbea, Atacama Region, Chile	1.7–2.5	Mesophilic (28 °C optimum)
	DMC	LWSB00000000	SAMN04884930	PRJNA319320	GCA_001705625.1	Contig	3.854	53.1	270	3816	4202	Coal heap drainage, Chenzhou, Hunan, China	2.0–2.5	Mesophilic (30 °C optimum)
	DXS-W	LWRY00000000	SAMN04884741	PRJNA319307	GCA_001705805.1	Contig	3.947	52.9	319	3870	4220	Copper mine, Dongxiang Mountain, Hami, Xinjiang, China	2.0–2.5	Mesophilic (30 °C optimum)
	GD1-3	LWSC00000000	SAMN04884947	PRJNA319324	GCA_001705695.1	Contig	3.947	52.9	335	3872	4227	Copper mine, Shaoguan, Guangdong, China	2.0–2.5	Mesophilic (30 °C optimum)
	JYC-17	LWSD00000000	SAMN04884704	PRJNA319302	GCA_001705755.1	Contig	3.832	53.1	371	3814	4196	Copper mine, Baiyin, Gansu, China	2.0–2.5	Mesophilic (30 °C optimum)
	Licanantay	JMEB00000000	SAMN02730187	PRJNA245008	GCA_000709715.1	Contig	3.938	52.8	345	3871	4360	Copper mine, Atacama, Chile	2.0–2.5	Mesophilic (30 °C optimum)
	ZBY	LZYI00000000	SAMN05250879	PRJNA325712	GCA_001756595.1	Contig	3.793	53.2	277	3773	4078	Copper mine, Chambishi, Zambia	2.0–2.5	Mesophilic (30 °C optimum)
A. caldus	ATCC 51756	CP005986	SAMN02469802	PRJNA36585	GCA_000175575.2	Complete	2.987	61.39	4	2823	3011	Coal spoil at the Kingsbury Mine, UK	2.0–2.5	Moderate thermophilic (45 °C optimum)
	DX	LZYE00000000	SAMN05250856	PRJNA325706	GCA_001756675.1	Contig	3.122	61	390	2959	3232	Dexing copper mine, JiangXi, China	2.0–2.5	Moderate thermophilic (45 °C optimum)
	MTH-04	CP026328	SAMN04849265	PRJNA318365	GCA_001650235.3	Complete	2.95	61.39	3	2727	3018	Spring, Yunnan, China	2.0–2.5	Moderate thermophilic (45 °C optimum)
	S1	LZYH00000000	SAMN05250861	PRJNA325710	GCA_001756775.1	Contig	2.793	60.9	1208	2396	2919	Dexing copper mine, JiangXi, China	2.0–2.5	Moderate thermophilic (45 °C optimum)
	SM-1	CP002573	SAMN02603220	PRJNA63223	GCA_000221025.1	Complete	3.238	60.94	5	3047	3255	Gold-bearing bioleaching reactor, China	2.0–2.5	Moderate thermophilic (45 °C optimum)
	ZBY	LZYF00000000	SAMN05250859	PRJNA325708	GCA_001756725.1	Contig	3.16	61	414	2990	3272	Copper mine tailings, Chambishi, Zambia	2.0–2.5	Moderate thermophilic (45 °C optimum)
	ZJ	LZYG00000000	SAMN05250860	PRJNA325709	GCA_001756745.1	Contig	3.143	61	386	2988	3278	Zijinshan Gold and Copper Mine, Fujian, China	2.0–2.5	Moderate thermophilic (45 °C optimum)
A. albertensis	DSM 14366	MOAD00000000	SAMN05954282	PRJNA351776	GCA_001931655.1	Scaffold	3.503	52.6	141	3662	3719	Acidic soil at sulfur stockpile, Alberta, Canada	2.0–4.5	Mesophilic (30 °C optimum)
A. ferridurans	JCM 18981	NZ_AP018795	SAMD00129984	PRJDB7175	GCA_003966655.1	Complete	2.921	58.4	1	2916	2972	Acidic water, Okayama, Japan	1.4–3.0	Mesophilic (29 °C optimum)
Acidithiobacillus sp.	'AMD consortium'	CP044411	SAMN12799170	PRJNA573091	GCA_008926505.1	Complete	2.934	58.6	1	2833	3056	Acid mine drainage, Sudbury, Canada	/	/

## Sheet: Table S2
Table S2. Statistics of ISs in Acidithiobacillus genomes. Numbers in parentheses indicate the amount of IS family members. Numbers out of parentheses indicate the total copy amount of ISs.
Organism	Strain	IS3	IS21	IS256	IS5	IS1595	Tn3	IS110	IS6	ISL3	IS200/IS605	IS1634	IS30	IS66	ISAzo13	IS1182	IS607	IS630	IS91	IS1380	IS481	IS701	ISKra4	ISNCY	Total number
A. ferrooxidans	ATCC 23270	21 (12)	13 (5)	4 (2)	5 (4)	4 (4)	10 (4)	12 (3)		5 (3)	4 (2)	2 (1)	1 (1)	16 (2)			3 (3)				5 (1)	3 (1)			108 (48)
	ATCC 53993	22 (13)	17 (5)	2 (2)	5 (4)	4 (4)	12 (5)	6 (2)		9 (6)		4 (2)	1 (1)	20 (2)							5 (1)				107 (47)
	BY0502	33 (17)	19 (14)	34 (13)	14 (7)	17 (12)	8 (3)	4 (3)		348 (8)		2 (1)		31 (3)		1 (1)						1 (1)			512 (83)
	CCM 4253	39 (16)	17 (4)	29 (3)	9 (7)	2 (2)	19 (7)	10 (2)		232 (8)		3 (2)	6 (2)	20 (2)							7 (1)	3 (1)			397 (58)
	DLC-5	29 (13)	42 (10)	17 (13)	18 (12)	26 (13)	14 (4)	17 (5)	17 (11)	48 (8)	4 (2)	21 (5)	15 (3)	23 (2)		6 (3)	14 (2)		1 (1)		1 (1)	6 (1)	1 (1)		319(109)
	Hel18	28 (17)	20 (4)	33 (3)	9 (7)	2 (2)	19 (7)	13 (2)		115 (8)		3 (2)	5 (3)	23 (2)		1 (1)					3 (1)	18 (1)			292 (60)
	IO-2C	79 (10)	5 (2)	7 (6)	1 (1)	7 (5)	9 (6)	8 (4)		43 (8)	2 (2)	9 (4)		38 (2)								4 (1)			203 (51)
	RVS1	36(13)	10 (4)	9 (3)	10 (7)	2 (2)	16 (5)	9 (3)		16 (8)		2 (2)	1 (1)	18 (2)							5 (1)	1 (1)			135(52)
	YQH-1	45 (20)	19 (4)	22 (3)	9 (7)	2 (2)	20 (8)	13 (2)		151 (8)		3 (2)	6 (3)	22 (2)		1 (1)					3 (1)	5 (1)			321 (64)
A. ferrivorans	21-59-9	57 (19)		4 (3)	1 (1)	1 (1)	2 (2)	3 (3)		13 (7)	1 (1)	10 (4)		20 (3)							2 (1)		1 (1)	2 (1)	117 (53)
	CF27	6 (3)	3 (1)	1 (1)	7 (2)	3 (2)	31 (11)	42 (7)		4 (4)	2 (1)	44 (3)		39 (3)	2 (2)		2 (2)		1 (1)		2 (1)	1 (1)		2 (1)	192 (46)
	PQ33	32 (6)	4 (3)	2 (2)	15 (1)	9 (7)	19 (9)	5 (2)		88 (6)		39 (5)	2 (1)	17 (2)	6 (3)				1 (1)			2 (1)	1 (1)	4 (1)	246 (51)
	PRJEB5721	6 (3)	3 (1)	1 (1)	7 (2)	3 (2)	25 (11)	35 (5)		4 (4)	2 (1)	46 (3)		35 (2)	1 (1)		2 (2)				2 (1)			1 (1)	173 (40)
	SS3	34 (13)	2 (2)	1 (1)	11 (1)	1 (1)	7 (5)	10 (3)		50 (6)	2 (2)	45 (4)		17 (3)	2 (1)							2 (1)	1 (1)	2 (1)	189 (45)
	YL15	8 (7)	20 (3)	7 (3)	8 (2)	9 (1)	66 (13)	3 (1)		12 (7)	1 (1)	2 (1)		2 (2)								3 (1)	1 (1)		142 (43)
A. thiooxidans	A01	5 (5)	3 (2)	7 (5)	3 (1)	5 (2)	16 (8)	11 (4)		44 (8)	8 (3)	14 (4)	2 (1)	2 (2)			3 (1)		1 (1)			3 (1)		1 (1)	128 (50)
	A02	23 (4)	2 (2)	41 (6)	3 (1)	10 (3)	17 (8)	15 (4)		479 (8)	9 (3)	8 (2)	54 (2)	22 (2)			4 (1)	2 (1)	1 (1)			4 (1)			677 (50)
	ATCC 19377	1 (1)	7 (2)	44 (2)	3 (1)	7 (2)	11 (5)	9 (2)		163 (8)	14 (2)	2 (2)	9 (2)		4 (2)			25 (1)				7 (1)			306 (33)
	BY-02	21 (4)	2 (2)	38 (6)		11 (3)	17 (8)	15 (4)		319 (8)	8 (3)	13 (4)	16 (1)	2 (2)			3 (1)	2 (1)	1 (1)			3 (1)			642 (51)
	CLST	2 (2)		1 (1)	3 (1)	4 (3)	43 (15)	6 (2)		18 (8)	10 (3)	2 (2)	2 (1)	7 (2)	2 (2)		1 (1)		1 (1)			3 (1)	2 (1)	1 (1)	108 (47)
	DMC	22 (4)	2 (2)	45 (6)	3 (1)	10 (3)	17 (7)	15 (4)		530 (8)	8 (3)	15 (4)	57 (2)	2 (2)			3 (1)	4 (2)	1 (1)			3 (1)			736 (51)
	DXS-W	33 (5)	6 (5)	33 (2)	2 (1)	6 (3)	41 (16)	16 (4)		164 (9)	14 (4)	6 (3)	26 (2)	15 (2)	3 (3)	1 (1)		4 (3)	2 (2)			5 (1)	4 (1)	3 (1)	380 (68)
	GD1-3	33 (5)	6 (5)	35 (2)	2 (1)	6 (3)	36 (12)	16 (4)		171 (10)	13 (4)	7 (3)	25 (2)	19 (2)	3 (3)	1 (1)		4 (3)	1 (1)			6 (1)	4 (1)	1 (1)	393 (69)
	JYC-17	18 (4)	2 (2)	36 (6)	3 (1)	10 (3)	17 (6)	13 (4)		415 (8)	8 (3)	14 (4)	50 (2)	2 (2)			3 (1)	3 (2)	1 (1)			4 (1)			598 (52)
	Licanantay	73 (14)	1 (1)	37 (2)	6 (5)	6 (3)	10 (5)	11 (3)		185 (7)	40 (4)	3 (3)	6 (2)		3 (3)		5 (1)	12 (1)				1 (1)	2 (1)		401 (56)
	ZBY	20 (4)	2 (2)	41 (2)	3 (1)	9 (2)	14 (7)	15 (4)		494 (8)	8 (3)	13 (4)	55 (2)	2 (2)			3 (1)	2 (1)	1 (1)			3 (1)			685 (45)
A. caldus	ATCC 51756	8 (6)	18 (10)		30 (8)	19 (2)		3 (1)		42 (7)	2 (1)		1 (1)												124 (38)
	DX	3 (3)	18 (15)	1 (1)	9 (1)	2 (2)	4 (3)	7 (3)		32 (8)	4 (2)	1 (1)		3 (3)						1 (1)		1 (1)			86 (44)
	MTH-04	9 (7)	11 (11)	1 (1)	14 (5)	10 (2)	1 (1)	1 (1)		577 (8)															624 (36)
	S1	8 (8)	10 (10)	2 (1)	5 (3)	2 (2)	1 (1)	5 (4)		8 (6)	5 (3)			4 (3)						1 (1)					50 (42)
	SM-1	8 (7)	14 (11)	1 (1)	24 (5)	8 (2)	2 (2)	7 (3)		331 (8)						1 (1)									396 (40)
	ZBY	5 (5)	19 (15)	3 (2)	26 (7)	5 (2)	4 (3)	11 (4)		35 (8)	4 ( 2)	1 (1)		3 (3)						2 (1)		2 (1)			120 (54)
	ZJ	5 (5)	20 (17)	3 (2)	13 (4)	2 (2)	3 (3)	5 (2)		32 (8)	4 (2)	1 (1)		2 (2)								1 (1)			91 (49)
A. albertensis	DSM 14366	9 (5)	1 (1)	16 (2)	3 (1)	3 (2)	15 (10)	15 (3)		115 (7)	11 (3)	15 (5)	11 (2)		1 (1)	1 (1)	4 (1)	3 (1)				3 (1)	3 (1)		321 (47)
A. ferridurans	JCM 18981	25 (12)	10 (9)	5 (5)		1 (1)	7 (5)	6 (2)		26 (8)	1 (1)	8 (3)		45 (2)								15 (1)			152 (50)
Acidithiobacillus sp.	'AMD consortium'	41 (13)	7 (3)	5 (5)		18 (9)	21 (7)	6 (2)		34 (8)	2 (2)	5 (2)		39 (2)							1 (1)	2 (1)			181 (55)

## Sheet: Table S3
Table S2. The copy number of each IS member in Acidithiobacillus genomes.
Organism	Strain	IS3																																						IS21
		ISAfe17	ISCARN105	ISAfe5	IS401	ISAfe7	ISMca3	ISStma17	IS1416	ISBt3	ISPsy31	ISJsp1	ISPst4	ISRme15	IS1240	ISAzsp1	ISPa31	ISPpu33	ISPpu4	IS1403	IS1404	ISBp1	ISGlo1	ISMxa2	ISStma13	ISDba1	ISDvu3	ISMex33	ISPpu29	IS868	ISAli4	ISAs20	ISAtu3	ISAzs24	ISGdi14	ISHne1	ISPssp1	ISPye52	ISRtr2	ISCARN4	ISAfe12	ISSsp4	ISKpn64	ISPa36	ISMdi27	ISPst3	ISRme4	ISAfe9	ISAZo16
A. ferrooxidans	ATCC 23270		3	4	2	1	2	1	2	2		1	1	1	1																									1	8							1	1
	ATCC 53993		3	4	2	1	2	1	2	2		1	1	1	1	1																								1	6							4	4
	BY0502		2	2	3	3	4	3	2	2		2	2	2	1	1	1		1				1										1							5	2		1	1			1
	CCM 4253	1	3	4	4	4	5	3	3	2		2	2	1	1	1						2		1																2	7							4	4
	DLC-5	1	8	8	1	3	1	1	1	1	1				1		1											1												9	21							4	1
	Hel18	1	3	4	2	3	2	2	1	1		1	1		1			1				2		1		1	1													2	9							8	1
	IO-2C				12	10	9	8	9	11		7	5	5		3																								3
	RVS1		3	4	5	4	5	3	3	3		2	2	1		1		1																						2	6							1	1
	YQH-1	1	3	4	5	4	5	3	3	3		2	2	1	1	1	1	1				2		1		1	1													2	8							8	1
A. ferrivorans	21-59-9	2	3	3	4	4	2	2	3	4		2	1	1	1	5	2	3										2		1	3			1	2	2	1	1	2
	CF27	3	1	2																																					3
	PQ33	17	6	6							1				1		1																							1	2
	PRJEB5721	3	1	2																																					3
	SS3	7	6	7	1	2	2	2		1	1	1	1				2	1																						1	1
	YL15	1	1	1							1				1		2															1									18
A. thiooxidans	A01	1	1	1							1								1																					1		2
	A02	14	4	4							1																													1		1
	ATCC 19377	1																																							5
	BY-02	12	4	4							1																													1		1
	CLST	1	1
	DMC	13	4	4							1																													1		1
	DXS-W	5	12	12							1												1																		2	1
	GD1-3	5	13	13							1												1																		2	1
	JYC-17	11	3	3							1																													1		1
	Licanantay	14	10	9	4	5	3	4	5	5	3	3	4	1		3																										1
	ZBY	11	4	4							1																													1		1
A. caldus	ATCC 51756	1			1	1	1	1	1																																	2	2	2	2	2	2
	DX																			1	1				1															2	2	1	1	1	1	1	1
	MTH-04	2			1	1	2	1	1					1																													1	1	1	1	1
	S1				1	1	1	1	1	1		1	1																													1	1	1	1	1	1
	SM-1	1			1	1	2	1	1					1																											2	1	1	1	1	1	1
	ZBY	1																		1	1				1				1											2	2	1	1	1	1	1	1
	ZJ	1																		1	1				1				1											2	3	1	1	1	1	1	1
A. albertensis	DSM 14366	2	3	2							1								1
A. ferridurans	JCM 18981		2	2	2	3	2	2	3	3		2	1	1					2																					2			1	1	1	1
Acidithiobacillus sp.	'AMD consortium'		3	3	4	4	4	4	5	5	1	3	2	2		1																								4	2
[truncated: 200 more columns]

## Sheet: Table S4
Table S3. Characterization of ISs in Tn3 family.
Name	Family	Subgroup	IS length (bp)	Tpase length (aa)	IR length (bp)	IRs	Insertion site				ORF function	Chemistry
							DR length (bp)	Left flank	DR	Right flank
ISAzs17	Tn3	TnAzs17	7252	192	36	5'GGGGTCACTACACGAAAGTGATCAGATTGTCCGGGATCTGAGAACAGCCT	5	GCGCCGCCTGCAC	GAGGT	GCTGCGCGGTCAGGGA	Transposase	DDE
				990		3'GGGGTCACTACACGAAAGTGATCAGATTGTCCGGGAAGTGGGAACGGAAA
ISArsp6	Tn3	TnArsp6	26712	190	107/117	5'GGGGTGACGTGTGAAAAAGTGAAATATCCGACGCTAGGGTATGGCCGGGC	5	ATCACAGAAC	TCATA	CCGGCATCGG	Transposase	DDE
				988		3'GGGGTGGCTTGTGAAAAAGTGAAATATCCGACGTTAAGGTTTTGCCGGGC		ACATCGTCAA	TGA	AAGGTCCTCA
								CTGGCTGGCC	AGGTT	CACGGTGGGC
ISAcsp1	Tn3	TnAcsp1	3736	204	45/46	5'GGGGTCGTCTCAGGAAACGGAAAATATAGCACGCTAAGGATTTTCACTCC		GGAATACGCTTATT		TATATATACAGGCTT	Transposase	DDE
				989		3'GGGGTCGTCTCAGGAAACGGAAAATATAGCACGCTAAGGTTTTTCAATTG
ISPa38	Tn3	TnPa38	6455	185	39	5'GGGGTCGTCTCAGAAAACGGAAAATAAAGCACGCTAAGCGTGCGTGGAGG		GGTGTTGGTA		TACCTGAAAG	Transposase	DDE
				123		3'GGGGTCGTCTCAGAAAACGGAAAATAAAGCACGCTAAGCCGGTTGCAGCG
				166
				108
				124
				128
				96
				968
ISPa40	Tn3	TnPa40	6592	86	35/38	5'TGGGTGCCCGCAGAATTCGGAAAAAATCGTACGCTAAGCCGCGCCATGTG		GCGCCTTGTT		AGGTAGCGAT	Transposase	DDE
				416		3'GGGGAGCCCGCAGAACTCGGAAAAAATCGTACGCTAAGGTTTTCCGAGCT
				314
				186
				988
ISPa42	Tn3	TnPa42	16941	1005	35	5'GGGGTCATGCCGAGATAAAGGAAAATTAGGACATAGTGGTTCTATCCTAT					Transposase	DDE
						3'GGGGTCATGCCGAGATAAAGGAAAATTAGGACATACGCGCTGCAACTGAT
ISPsy39	Tn3	TnPsy39	3939	191	38/39	5'GGGGTCCGGGGAGCAATGGAACAGCCAACCGACTTAAGGAGCCGCAGGAC					Transposase	DDE
				990		3'GGGGTCCGGGGAGCAATGGAACAGCGAACCGACTTAAGGGGGGCGTTTCC
ISPsy30	Tn3	TnPsy30	5167	280	36/38	5'GGGGTTGTAAGCCGGAATCCCAGAAATTTCCGTCACCCAGTGCCAAGTCC		TTACGTTTCT		AGTAGAGGCT	Transposase	DDE
				198		3'GGGGTTGTAAGCCGGAACCCCAGAAAATTCCGTCACCCCAACTCCAGCCC
				1008
ISYps3	Tn3	TnYps3	5723	983	43/48	5'GGCCCAGTGGGAGCGAAGCTACAAAATGCGACATCTGACTTTTTTGAGCT	5	TTTTTATTCT	CAGTT	GGGGCAAGTT	Transposase	DDE
				194		3'GGCCCAGTGGGAGCGAAGCTACAAAATGCGACATTTGTCTTCGTTGGGGC		GCATCCTAAT		AACCACTGGC
ISPsy42	Tn3		5667	74	39	5'GGGGTTGTAAGCCGGAACCGCCGAAATTTCCGTCATCCCAGCTCCAGTTC					Transposase	DDE
				125		3'GGGGTTGTAAGCCGGAACCGCCGAAATTTCCGCCACCCGTCCCGAGCGAT
				131
				83
				190
				1009
ISShes11	Tn3	TnShes11	7669	146	39/40	5'GGGGTCGCCTCAGAAAACGGAAAATAAAGCACGCTAAGCCCTTACTTACC		TCTTCCACTT		TATCGGTATA	Transposase	DDE
				801		3'GGGGTCGTCTCAGAAAACGGAAAATAAAGCACGCTAAGCCGGTTGCAGAG
				359
				186
				964
ISSod9	Tn3	TnSod9	4412	185	39	5'GGGGTCGCCTCAGAAAACGGAAAAAATCGTACGCTAAGCATGCGCAGAGG					Transposase	DDE
				125		3'GGGGTCGCCTCAGAAAACGGAAAAAATCGTACGCTAAGCCGGTGATAGAG
				96
				988
ISThsp9	Tn3	TnThsp9	6215	306	42	5'GGGGTTCGGGGAGCAATGGAACAGCCAACCGACTTAAGCGCTCGGCATCA	5	TCATGCGGCA	AAAGA	CCACGGAAAT	Transposase	DDE
				990		3'GGGGTTCGGGGAGCAATGGAACAGCCAACCGACTTAAGCCCTGGCAAGGG
ISXc4	Tn3	ISXc5	6938	307	40	5'GGGGTTCGGGGAGCAATGGAACAGGGAAGTCAGTTAAGCCGGTATCAATG					Transposase	DDE
		TnXc4		991		3'GGGGTTCGGGGAGCAATGGAACAGGGAAGTCAGTTAAGCCTTCACCAGTG
TnAs1	Tn3		6694	225	34/41	5'GGGGACGATAGAGAATTCGGAAAAAATCGTACGCTAAGCTTCGCGAGTTC		TCTCGCTGAA		TATTAGCGTA	Transposase	DDE
				193		3'GGGGAGCCCGCAGAATTCGGAAAAAATCGTACGCTAAGGTTTTCCGGGCA
				257
				192
				185
				987
TnAs2	Tn3		8654	186	37/38	5'GGGGTCGTCTCAGAAAACGGAAAATAAAGCACGCTAAGGCATAGCCGACC	5	CTGGCGGATC	TGCAT	GGCCGACGGC	Transposase	DDE
				989		3'GGGGTCGCCTCAGAAAACGGAAAATAAAGCACGCTAAGCCGGTTGCAGCG
TnAs3	Tn3		18735	186	35/38	5'GGGGGCACCTCAGAAAACGGAAAATAAAGCACGCTAAGGCATAGCTGACC	5	GTGCGCTGGGC	TACCA	AGCCTGTCAGCA	Transposase	DDE
				988		3'GGGGTCGTCTCAGAAAACGGAAAATAAAGCACGCTAAGCCGGTTGCAGAG
TnEc3	Tn3		3854	186	40	5'GGGGTCAGCTCACGAAACGGAAAAAATCGTACGCTAAGCCGTTCACCCGT	5	TGCCACCGTG	TATTT	CAGCTCACT	Transposase	DDE
				989		3'GGGGTCAGCTCACGAAACGGAAAAAATCGTACGCTAAGCCTCACCAGGCA
TnShfr1	Tn3		5131	319	39/41	5'GGGGTCGTCTCAGAAAACGGAAAAAATCGTACGCTAAGACCGGTTTGGCT	5	GGTTATTGCC	TATCA	AAACTACTAT	Transposase	DDE
				188		3'GGGGTCACCTCAGAAAACGGAAAAAATCGTACGCTAAGACCCAGAGAGCG
				93
				989

## Sheet: Table S5
Table S4. Characterization of ISs in IS110 family.
Name	Family	Subgroup	IS length (bp)	Tpase length (aa)	IR length (bp)	IRs	Insertion site				ORF function	Chemistry
							DR length (bp)	Left flank	DR	Right flank
ISAfe1	IS110	IS1111	1424	342	12	5'AGATGTAATGGATGCCTCCCCCTACAGGACCGGCAGCGGGGTGCTTCAGA					Transposase	DEDD
						3'----TATATGGATGCCTCCATGTGTGCAAGAGGATTGCGATGTCTGACAT
ISAfe3	IS110		1560	408				CAACCTGATAATGCCAT		CACCTTACCCGATTTCCCAAAG	Transposase	DEDD
ISCARN97	IS110		1555	407				TTAACGAGCTCTGACGGT		GTTTGGATTGATGTGGCAATGC	Transposase	DEDD
ISAcp5	IS110	IS1111	1751	353	11	5'ATGACATGAGAAGCCGAAGCTTGGATTGCGGCGACACGGTGAGATTCTCG	2	GCCCCATTCA	AG	GGGGCGCACG	Transposase	DEDD
						3'TCCATGAGAAGCCACTCCGATGTCAACTATTTTTTCTTTTTTGCTGGCAA
ISAs16	IS110	IS1111	1404	339	12	5'TAATGGGATGGTCGCCCCTCCCCAAACGGCATCTAACGTGCCAATGTGGC		CCTGTTAACA		CTTCGACCAT	Transposase	DEDD
						3'----TAGATGGTCGCCCCGGTTTGCCAAGCCCTCAATCAATGAAAGTGAG
ISAve1	IS110	IS1111	1393	346	11	5'TAATGGAATGGTCGCCCCTCCCCAAAATGGCATCTAACGTGCCAAAGTGG		ATAAATAAAC		TGAATGCCCT	Transposase	DEDD
						3'----TAGATGGTCGCCCCGGTTTGCCAAGCCTTCAATTGATGACGGTGAG		ATAAATAAAC		TGAATACCTT
								ATAAATAAAC		TGAATACCCT
ISAzvi2	IS110	IS1111	1396	338	13	5'AATGAAATGGACTCCCCCCTCCTACGGCGTCAATGCACCAGACTGAAGTT					Transposase	DEDD
						3'---TATATGGACTCCCCCCGGTTTGCCAGTGATTTGCCCTGCCGACGAAC
ISBcen3	IS110	IS1111	1413	344	13	5'TAATGGAATGGACGCCCCCGCCCGGCACGGCATCGATGTGCCAAAGTGGA		CGACCTCTGC		TGACTTCTCG	Transposase	DEDD
						3'----TACATGGACGCCCCCGTTTTGCCAGGTTCGCGGTGAGTGACGGTTC		CGACCTCTGC		TGACTTCTCG
ISCARN5	IS110	IS1111	1367	336	12	5'TAATGGGATGAACGTCCCCTTTCCTCCGTCGCGGCTCGATGCCACGATGG		GCGCTCAAGAATGAAG		TGCAACACCTA	Transposase	DEDD
						3'----TGTATGAACGTCCCCGATTTTGCAAGATGCCGTAGATTTTGGTTTG
ISCARN80	IS110	IS1111	1409	346	15/21	5'TAATGGAATGGACGCCCACTTACCCAAACGGCATCGAAGTGCCAAAGTGT		CCGCGTGGCCGTGGCGGTGGCTT		TGCGGGATGAGACTCACATTG	Transposase	DEDD
						3'----TACATGGACGCCCACTTTTTGCCAAGCTTTCAATCGACGATTTTGA
ISCro5	IS110	IS1111	1362	336	13	5'CGATGTGATGGACACCTCCCACCTTACGGCATCATTAGTGCCAGACTGAG		AGGC		CGGATAA	Transposase	DEDD
						3'----TATATGGACACCTCCCGTTATGCAAGCCACTAATCATGTTTTGTGT
ISPa11	IS110	IS1111	1372	338	13	5'CAATGAAATGGACTCCTCCCTCCTACGGCGTCAAGCGCCAGACTAATGGT					Transposase	DEDD
						3'----ATAATGGACTCCTCCCGGTTTGCCAGTGTTTGTCTTGATT
ISPa29	IS110	IS1111	1534	342	12/13	5'GAATGAAAGGGACTTCCCCGTCCCAAGCGCAGCGCGTATTTGCGCAGAAC		TGCATCTAAC		GCTGAGTTAA	Transposase	DEDD
						3'----TACAAGGGCTTCCCCACCTTTGCAAGCAATACCTCTCCCTGGGTTG
ISPpu31	IS110	IS1111	1377	338	13	5'AATGAGATGGACTCCTCCCTCCTACGGCGTCATTGCGCCAGACTGAAGGT		CCCCGCATGACTCGTAGCCC		CGGATGCAATCCGGGATGAG	Transposase	DEDD
						3'TATATGGACTCCTCCCGTTTTGCCAGTGAAATAATCTGCCTCTGAACCTA
